# Supplementary material for: Imaging Saturation Transfer Difference (STD) NMR: Affinity and Specificity of Protein–Ligand Interactions from a Single NMR Sample
Source: J Am Chem Soc. 2023 Jul 24;145(30):16391–7. doi: 10.1021/jacs.3c02218 (PMC10401705; doi:10.1021/jacs.3c02218)
Supplement: Supplementary file 2 — ja3c02218_si_002.xlsx [file ja3c02218_si_002.xlsx]

## Sheet: Ligand vol-conc calculator
D	5e-10	m^2/s
m	0.000658351	g	1 mg
r	2.1	mm	5 mm
D	0.0005	mm^2/s
MW	204.43	g/mol
t	79200	s	22	h
π	3.14159
z	4	mm
C mM	2	C (mol/mm^3)		2e-09
	denominator	nominator
	0.903924	6.31808e-05
m	6.98961e-05	g	0.0698961	mg	mol	3.41907e-07
Setting C
V	9.11753	uL
V	9.11753e-06	L
C	37.5	mM
C	0.0375	M

## Sheet: MNova Extraction template 0.5s
On resonance	2109		Off resonance	2114								Correction factor:	1.03											Region number:	1	2
6.75713e+07	M1		1.05276e+08	M1				Region 1 is pyrazine, Region 2 is Me of GlcNac				Vol of protein solution/uL:	450											Row number
2.22527e+08	M2		249251924	M2	Number of fitting regions:	2		Peak areas				Vol of ligand solution/uL:	50											1	2	3
2.43731e+08	M1		2.38934e+08	M1				On resonance			Off resonance				STD factors									2	4	5
360777976	M2		3.60003e+08	M2			Region:	1	2	Norm to Pyr	1	2			1									3	6	7
2.70669e+08	M1		2.67838e+08	M1			Row						[Glc]Nac/mM											4	8	9
3.07058e+08	M2		3.63143e+08	M2			1	6.75713e+07	2.22527e+08	3.29321	1.05276e+08	249251924	29.2635		0.887463									5	10	11
3.08465e+08	M1		3.06247e+08	M1			2	2.43731e+08	360777976	1.48023	2.38934e+08	3.60003e+08	18.6229		0.920515									6	12	13
2.12674e+08	M2		2.71163e+08	M2			3	2.70669e+08	3.07058e+08	1.13444	2.67838e+08	3.63143e+08	16.758		0.932305									7	14	15
3.35127e+08	M1		3.29883e+08	M1			4	3.08465e+08	2.12674e+08	0.68946	3.06247e+08	2.71163e+08	10.944		0.937001									8	16	17
1.29441e+08	M2		1.85469e+08	M2			5	3.35127e+08	1.29441e+08	0.386245	3.29883e+08	1.85469e+08	6.94912		0.944418									9	18	19
3.52026e+08	M1		3.48404e+08	M1			6	3.52026e+08	6.4757e+07	0.183955	3.48404e+08	1.09837e+08	3.8966		0.952791									10	20	21
6.4757e+07	M2		1.09837e+08	M2			7	3.68256e+08	3.50216e+07	0.0951014	3.6704e+08	5.80411e+07	1.95452		0.951343									11	22	23
3.68256e+08	M1		3.6704e+08	M1			8	3.79692e+08	1.16511e+07	0.0306856	3.80563e+08	2.90833e+07	0.944574		0.967514									12	24	25
3.50216e+07	M2		5.80411e+07	M2			9	387950422	7.03089e+06	0.0181232	3.89123e+08	1.27205e+07	0.404049		0.955146									13	26	27
3.79692e+08	M1		3.80563e+08	M1			10	3.88915e+08	922195	0.0023712	3.91676e+08	3.60446e+06	0.113745		0.979153									14	28	29
1.16511e+07	M2		2.90833e+07	M2			11	3.9084e+08	1.80523e+06	0.00461884	3.92674e+08	5.60331e+06	0.176373		0.973812									15	30	31
387950422	M1		3.89123e+08	M1			12	3.9002e+08	0	0	3.91578e+08	1.16879e+06	0.0368924		1									16	32	33
7.03089e+06	M2		1.27205e+07	M2			13	3.89595e+08	5.82785e+06	0.0149587	3.94262e+08	2.79788e+06	0.0877129		0.829458
3.88915e+08	M1		3.91676e+08	M1			14	3.8409e+08	2.44303e+06	0.00636057	3.92431e+08	3.26137e+06	0.10272		0.938079
922195	M2		3.60446e+06	M2			15	3.52802e+08	4.89835e+06	0.0138841	3.56854e+08	4.98207e+06	0.172559		0.91954
3.9084e+08	M1		3.92674e+08	M1			16	2.81089e+08	3.39544e+07	0.120796	295543180	4.52012e+07	1.89037		0.936099
1.80523e+06	M2		5.60331e+06	M2
3.9002e+08	M1		3.91578e+08	M1
0	0		1.16879e+06	M2
3.89595e+08	M1		3.94262e+08	M1
5.82785e+06	M2		2.79788e+06	M2
3.8409e+08	M1		3.92431e+08	M1
2.44303e+06	M2		3.26137e+06	M2
3.52802e+08	M1		3.56854e+08	M1
4.89835e+06	M2		4.98207e+06	M2
2.81089e+08	M1		295543180	M1
3.39544e+07	M2		4.52012e+07	M2
2.48791e+08	M2		2.49023e+08	M2
2.35814e+08	M1		2.35206e+08	M1
3.57841e+08	M2		3.57952e+08	M2
2.67815e+08	M1		2.67067e+08	M1
3.63842e+08	M2		363409400	M2
3.06208e+08	M1		3.06215e+08	M1
2.71799e+08	M2		271314216	M2
3.29878e+08	M1		3.29877e+08	M1
1.86914e+08	M2		1.85597e+08	M2
3.47648e+08	M1		3.4849e+08	M1
1.10885e+08	M2		1.10455e+08	M2
3.67033e+08	M1		3.67009e+08	M1
6.08317e+07	M2		6.04355e+07	M2
3.80566e+08	M1		3.80319e+08	M1
2.94083e+07	M2		2.90457e+07	M2
389118799	M1		3.89207e+08	M1
1.46938e+07	M2		1.26725e+07	M2
3.91677e+08	M1		3.91684e+08	M1
3.74875e+06	M2		3.59812e+06	M2
3.92667e+08	M1		3.92638e+08	M1
5.42642e+06	M2		5.44894e+06	M2
3.91578e+08	M1		3.91597e+08	M1
2.12607e+06	M2		2.04832e+06	M2
3.92918e+08	M1		3.92148e+08	M1
3.04413e+06	M2		2.89173e+06	M2
3.9215e+08	M1		3.82619e+08	M1
3.20447e+06	M2		3.27113e+06	M2
3.56852e+08	M1		3.56869e+08	M1
8.82214e+06	M2		8.41369e+06	M2
2.95928e+08	M1		2.86721e+08	M1
4.49213e+07	M2		4.49364e+07	M2
